# Supplementary material for: Temporal and spatial variation in population structure among brooding sea stars in the genus Leptasterias
Source: Ecol Evol. 2021 Mar 4;11(7):3313–31. doi: 10.1002/ece3.7283 (PMC8019026; doi:10.1002/ece3.7283)
Supplement: Supplementary file 2 — Supplementary Material [file ECE3-11-3313-s002.xlsx]

## Sheet: Sheet1
Locus	Haplotype	GenBank ID
COI	Hap_Ah	MT583482
COI	Hap_Ac	MT583483
COI	Hap_aa	MT583484
COI	Hap_Ab	MT583485
COI	Hap_bb	MT583486
COI	Hap_cc	MT583487
COI	Hap_dd	MT583488
COI	Hap_ee	MT583489
COI	Hap_ff	MT583490
COI	Hap_gg	MT583491
COI	Hap_hh	MT583492
COI	Hap_ii	MT583493
COI	Hap_J	MT583494
COI	Hap_jj	MT583495
COI	Hap_K	MT583496
COI	Hap_kk	MT583497
COI	Hap_L	MT583498
COI	Hap_ll	MT583499
COI	Hap_mm	MT583500
COI	Hap_N	MT583501
COI	Hap_nn	MT583502
COI	Hap_O	MT583503
COI	Hap_oo	MT583504
COI	Hap_P	MT583505
COI	Hap_pp	MT583506
COI	Hap_Q	MT583507
COI	Hap_qq	MT583508
COI	Hap_R	MT583509
COI	Hap_rr	MT583510
COI	Hap_S	MT583511
COI	Hap_ss	MT583512
COI	Hap_T	MT583513
COI	Hap_tt	MT583514
COI	Hap_U	MT583515
COI	Hap_uu	MT583516
COI	Hap_V	MT583517
COI	Hap_vv	MT583518
COI	Hap_W	MT583519
COI	Hap_ww	MT583520
COI	Hap_X	MT583521
COI	Hap_xx	MT583522
COI	Hap_Y	MT583523
COI	Hap_yy	MT583524
COI	Hap_Z	MT583525
COI	Hap_zz	MT583526
COI	Hap_A	MT583527
COI	Hap_Ad	MT583528
COI	Hap_Ae	MT583529
COI	Hap_Af	MT583530
COI	Hap_Ag	MT583531
COI	Hap_Ai	MT583532
COI	Hap_Aj	MT583533
COI	Hap_B	MT583534
COI	Hap_C	MT583535
COI	Hap_D	MT583536
COI	Hap_E	MT583537
COI	Hap_F	MT583538
COI	Hap_G	MT583539
COI	Hap_H	MT583540
COI	Hap_I	MT583541
COI	Hap_M	MT583542
16S	Hap_As	MT583543
16S	Hap_Ar	MT583544
16S	Hap_dd	MT583545
16S	Hap_Ag	MT583546
16S	Hap_D	MT583547
16S	Hap_H	MT583548
16S	Hap_Ab	MT583549
16S	Hap_Aj	MT583550
16S	Hap_Al	MT583551
16S	Hap_A	MT583552
16S	Hap_Ao	MT583553
16S	Hap_Ap	MT583554
16S	Hap_cc	MT583555
16S	Hap_E	MT583556
16S	Hap_ee	MT583557
16S	Hap_F	MT583558
16S	Hap_ff	MT583559
16S	Hap_kk	MT583560
16S	Hap_ll	MT583561
16S	Hap_mm	MT583562
16S	Hap_aa	MT583563
16S	Hap_Ac	MT583564
16S	Hap_Ad	MT583565
16S	Hap_Ah	MT583566
16S	Hap_Ai	MT583567
16S	Hap_Ak	MT583568
16S	Hap_G	MT583569
16S	Hap_gg	MT583570
16S	Hap_hh	MT583571
16S	Hap_ii	MT583572
16S	Hap_jj	MT583573
16S	Hap_N	MT583574
16S	Hap_nn	MT583575
16S	Hap_oo	MT583576
16S	Hap_qq	MT583577
16S	Hap_rr	MT583578
16S	Hap_ss	MT583579
16S	Hap_tt	MT583580
16S	Hap_Am	MT583581
16S	Hap_Aq	MT583582
16S	Hap_bb	MT583583
16S	Hap_pp	MT583584
i51	Allele_BB	MT583585
i51	Allele_C	MT583586
i51	Allele_GG	MT583587
i51	Allele_AA	MT583588
i51	Allele_Q	MT583589
i51	Allele_B	MT583590
i51	Allele_D	MT583591
i51	Allele_DD	MT583592
i51	Allele_E	MT583593
i51	Allele_FF	MT583594
i51	Allele_H	MT583595
i51	Allele_K	MT583596
i51	Allele_L	MT583597
i51	Allele_M	MT583598
i51	Allele_NN	MT583599
i51	Allele_OO	MT583600
i51	Allele_P	MT583601
i51	Allele_PP	MT583602
i51	Allele_S	MT583603
i51	Allele_T	MT583604
i51	Allele_U	MT583605
i51	Allele_V	MT583606
i51	Allele_W	MT583607
i51	Allele_X	MT583608
i51	Allele_Y	MT583609
i51	Allele_Z	MT583610
i51	Allele_HH	MT583611
i51	Allele_II	MT583612
i51	Allele_TT	MT583613
i51	Allele_A	MT583614
i51	Allele_CC	MT583615
i51	Allele_EE	MT583616
i51	Allele_F	MT583617
i51	Allele_G	MT583618
i51	Allele_I	MT583619
i51	Allele_JJ	MT583620
i51	Allele_KK	MT583621
i51	Allele_LL	MT583622
i51	Allele_MM	MT583623
i51	Allele_RR	MT583624
i51	Allele_SS	MT583625
i51	Allele_QQ	MT583626
i51	Allele_R	MT583627
i51	Allele_N	MT583628
i51	Allele_O	MT583629
i51	Allele_J	MT583630
